# Supplementary material for: Multivariate Genetic Structure of Externalizing Behavior and Structural Brain Development in a Longitudinal Adolescent Twin Sample
Source: Int J Mol Sci. 2022 Mar 15;23(6):3176. doi: 10.3390/ijms23063176 (PMC8949114; doi:10.3390/ijms23063176)
Supplement: Supplementary file 1 [file ijms-23-03176-s001.zip]

Archive with 1 entries (1 files):
- ijms-1599281-supplementary.pdf
